# Supplementary material for: Logistics-Mediated Artificial Sympatry and Its Implications for Molecular Detection of Hylurgus ligniperda
Source: Insects. 2026 Apr 9;17(4):408. doi: 10.3390/insects17040408 (PMC13117259; doi:10.3390/insects17040408)
Supplement: Supplementary file 1 [file insects-17-00408-s001.zip]

Archive with 1 entries (1 files):
- insects-4210354-supplementary.pdf
